# Supplementary material for: ISG15 Connects Autophagy and IFN-γ-Dependent Control of Toxoplasma gondii Infection in Human Cells
Source: mBio. 2020 Oct 6;11(5):e00852-20. doi: 10.1128/mBio.00852-20 (PMC7542356; doi:10.1128/mBio.00852-20)
Supplement: TABLE S1 [file mBio.00852-20-st001.xls]

## Sheet: Sheet1
Table S1 Proteins identified in ISG15 immunoprecipitation
Identified Proteins	Gene Name	Fold Changea	cISG15-AAb	cWT ISG15b
Myosin-9	MYH9	27	8	90
Myosin-10	MYH10	26	1	42
Unconventional myosin-Va	MYO5A	22	0	26
Myosin-14	MYH14	14	0	22
Gelsolin	GSN	14	0	9
ATP-citrate synthase	ACLY	14	0	13
Glucose-6-phosphate isomerase	GPI	14	0	7
Myosin light polypeptide 6	MYL6	13	0	6
Myosin light polypeptide 6	MYL6	12	1	7
Myosin regulatory light chain 12A	MYL12A	11	1	7
Myosin regulatory light chain 12B	MYL12B	11	1	7
Unconventional myosin-Ib	MYO1B	11	1	18
AP-2 complex subunit beta	AP2B1	10	0	10
Myoferlin	MYOF	9.6	2	28
Ankycorbin	RAI14	9.2	0	11
Fatty acid synthase	FASN	8.9	0	8
Unconventional myosin-VI	MYO6	8.8	0	18
Unconventional myosin-Vc	MYO5C	8.7	0	16
Unconventional myosin-VI (Fragment)	MYO6	8.4	0	18
Uveal autoantigen with coiled-coil domains and ankyrin repeats	UACA	8.4	0	13
6-phosphogluconate dehydrogenase, decarboxylating	PGD	8.1	0	6
Tropomodulin-3	TMOD3	7.7	1	8
Tropomyosin alpha-3 chain	TPM3	7.5	0	7
Tumor protein 63	TP63	6.9	0	5
Plectin	PLEC	6.6	3	34
Protein transport protein Sec16A	SEC16A	6.5	0	10
ER membrane protein complex subunit 1	EMC1	6.4	0	8
Fructose-bisphosphate aldolase A	ALDOA	6.3	1	7
Coatomer subunit alpha	COPA	6	2	16
Leucine zipper protein 1	LUZP1	6	0	9
Tropomyosin alpha-4 chain	TPM4	5.9	0	6
Alpha-enolase	ENO1	5.8	3	11
Protein flightless-1 homolog	FLII	5.8	1	10
Protein ERGIC-53	LMAN1	5.5	0	4
AP-2 complex subunit alpha-1	AP2A1	5.4	1	11
AP-2 complex subunit mu	AP2M1	5.4	0	4
Aldo-keto reductase family 1 member B10	AKR1B10	5.3	1	7
Polypeptide N-acetylgalactosaminyltransferase 2	GALNT2	5.2	0	7
Tropomyosin 1 (Alpha), isoform CRA_m	TPM1	5.1	0	6
Myosin light chain 6B	MYL6B	5.1	0	3
Cytospin-A	SPECC1L	5	1	11
Unconventional myosin-Ic	MYO1C	4.9	3	17
Myosin phosphatase Rho-interacting protein	MPRIP	4.8	2	15
AP-2 complex subunit alpha-2	AP2A2	4.8	1	7
Retinal dehydrogenase 1	ALDH1A1	4.7	8	21
Protein AHNAK2	AHNAK2	4.5	1	13
T-complex protein 1 subunit zeta	CCT6A	4.5	0	4
Coatomer subunit beta'	COPB2	4.4	0	6
Transmembrane protein 43	TMEM43	4.4	0	5
Leucine-rich repeat flightless-interacting protein 2	LRRFIP2	4	0	4
Alpha-actinin-4	ACTN4	4	0	6
Aldo-keto reductase family 1 member C3	AKR1C3	4	1	4
Cytoskeleton-associated protein 4	CKAP4	3.9	1	7
Sodium/potassium-transporting ATPase subunit alpha-1	ATP1A1	3.7	1	7
Unconventional myosin-XVIIIa	MYO18A	3.7	0	6
Cleft lip and palate transmembrane protein 1	CLPTM1	3.7	0	4
Manganese-transporting ATPase 13A1	ATP13A1	3.7	0	6
Tropomyosin beta chain	TPM2	3.7	0	6
Transketolase	TKT	3.5	4	10
Tight junction protein 1 (Zona occludens 1), isoform CRA_a	TJP1	3.4	2	11
Transmembrane 9 superfamily member 3	TM9SF3	3.4	0	3
Staphylococcal nuclease domain-containing protein 1	SND1	3.4	0	5
Caveolin-1	CAV1	3.3	1	3
Neuroblast differentiation-associated protein AHNAK	AHNAK	3.1	7	40
Endoplasmic reticulum metallopeptidase 1	ERMP1	3	0	4
Flotillin-2	FLOT2	3	0	4
Clathrin interactor 1	CLINT1	3	0	4
Erlin-1	ERLIN1	3	0	4
Beta-actin-like protein 2	ACTBL2	2.9	3	5
Tropomyosin 1 (Alpha), isoform CRA_o (Fragment)	TPM1	2.9	0	6
T-complex protein 1 subunit beta	CCT2	2.9	1	4
Glutamine--tRNA ligase	QARS	2.9	1	4
Actin, alpha cardiac muscle 1	ACTC1	2.8	8	11
Pyruvate kinase PKM	PKM	2.8	8	18
Prohibitin-2	PHB2	2.8	1	5
Disabled homolog 2	DAB2	2.8	0	3
LIM domain only protein 7	LMO7	2.8	0	4
CAAX prenyl protease 1 homolog	ZMPSTE24	2.8	0	3
Aldo-keto reductase family 1 member C2	AKR1C2	2.8	1	4
Phosphatidylinositol-binding clathrin assembly protein	PICALM	2.8	0	3
T-complex protein 1 subunit theta	CCT8	2.8	1	3
Actin, cytoplasmic 1	ACTB	2.7	13	18
Transitional endoplasmic reticulum ATPase	VCP	2.7	3	11
Probable C-mannosyltransferase DPY19L1	DPY19L1	2.7	0	3
Inhibitor of Bruton tyrosine kinase	IBTK	2.7	0	4
TNF receptor-associated factor 2	TRAF2	2.7	0	3
Serine/threonine-protein phosphatase PP1-beta catalytic subunit	PPP1CB	2.7	0	3
Tapasin	TAPBP	2.7	0	3
Desmoglein-2	DSG2	2.7	0	3
Transmembrane 9 superfamily member 2	TM9SF2	2.7	0	3
Annexin A1	ANXA1	2.5	0	3
Flotillin-1	FLOT1	2.5	0	4
PTB domain-containing engulfment adapter protein 1	GULP1	2.5	0	4
BMP-2-inducible protein kinase	BMP2K	2.5	0	3
Pericentriolar material 1 protein	PCM1	2.5	0	4
Actin, cytoplasmic 2 (Fragment)	ACTG1	2.4	3	6
Myosin phosphatase Rho-interacting protein (Fragment)	MPRIP	2.4	2	12
Prelamin-A/C	LMNA	2.4	4	13
Dolichyl-diphosphooligosaccharide--protein glycosyltransferase subunit 1	RPN1	2.4	3	9
Vesicle-associated membrane protein-associated protein A	VAPA	2.4	1	5
GTP-binding nuclear protein Ran	RAN	2.4	1	3
MICOS complex subunit MIC60	IMMT	2.4	0	3
DNA damage-binding protein 1	DDB1	2.4	0	3
Protein phosphatase 1 regulatory subunit 12A	PPP1R12A	2.3	4	13
Tyrosine-protein kinase JAK1	JAK1	2.3	0	3
LIM and calponin homology domains-containing protein 1	LIMCH1	2.3	0	3
L-lactate dehydrogenase	LDHB	2.1	3	7
B-cell receptor-associated protein 31	BCAP31	2.1	2	4
14-3-3 protein beta/alpha	YWHAB	2.1	1	3
T-complex protein 1 subunit alpha	TCP1	2.1	2	5
Unconventional myosin-Ie	MYO1E	2.1	1	5
Heterogeneous nuclear ribonucleoprotein F	HNRNPF	2.1	1	3
Filamin-A	FLNA	2	18	36
T-complex protein 1 subunit gamma	CCT3	2	3	6
Heat shock protein HSP 90-alpha	HSP90AA1	2	8	13
Calnexin	CANX	2	2	5
Atlastin-3	ATL3	2	1	3
NADPH--cytochrome P450 reductase	POR	2	1	4
Membrane-associated progesterone receptor component 2	PGRMC2	2	1	3
Isoleucine--tRNA ligase, cytoplasmic	IARS	1.9	6	12
Elongation factor 2	EEF2	1.9	5	11
ATP-binding cassette sub-family F member 2	ABCF2	1.9	3	7
UDP-glucose 6-dehydrogenase	UGDH	1.9	5	9
Very-long-chain (3R)-3-hydroxyacyl-CoA dehydratase 3	HACD3	1.9	2	3
Actin, cytoplasmic 1 (Fragment)	ACTB	1.8	3	4
Signal transducer and activator of transcription 1-alpha/beta	STAT1	1.8	6	11
Nuclease-sensitive element-binding protein 1	YBX1	1.8	3	5
RuvB-like 1	RUVBL1	1.8	2	5
Serpin H1	SERPINH1	1.8	2	5
Interferon-induced, double-stranded RNA-activated protein kinase	EIF2AK2	1.8	1	3
Clathrin heavy chain	CLTC	1.7	16	30
Filamin-B	FLNB	1.7	16	25
Bifunctional glutamate/proline--tRNA ligase	EPRS	1.7	8	15
Sarcoplasmic/endoplasmic reticulum calcium ATPase 2	ATP2A2	1.7	6	14
Transferrin receptor protein 1	TFRC	1.7	4	7
T-complex protein 1 subunit delta	CCT4	1.7	3	5
Thyroid hormone receptor-associated protein 3	THRAP3	1.7	3	5
Epoxide hydrolase 1	EPHX1	1.7	1	3
Aminoacyl tRNA synthase complex-interacting multifunctional protein 1	AIMP1	1.7	2	4
Ras-related protein Rab-11A (Fragment)	RAB11A	1.7	1	3
Myoferlin (Fragment)	MYOF	1.6	0	15
Leucine--tRNA ligase, cytoplasmic	LARS	1.6	4	6
Transducin beta-like protein 2	TBL2	1.6	1	3
Sulfide:quinone oxidoreductase, mitochondrial	SQOR	1.6	1	3
Beta tropomyosin isoform	TPM2	1.6	0	5
Keratin, type I cytoskeletal 19	KRT19	1.6	1	3
Keratin, type I cytoskeletal 9	KRT9	1.5	11	12
Sequestosome-1	SQSTM1	1.5	7	11
Heterogeneous nuclear ribonucleoprotein M	HNRNPM	1.5	4	7
ATP-dependent RNA helicase DDX39A	DDX39A	1.5	2	4
Serine/arginine-rich splicing factor 3	SRSF3	1.5	2	3
Lamina-associated polypeptide 2, isoforms beta/gamma	TMPO	1.5	2	4
ADP-ribosylation factor 4	ARF4	1.5	1	3
Heterochromatin protein 1-binding protein 3	HP1BP3	1.5	2	4
Heat shock protein HSP 90-beta	HSP90AB1	1.4	14	18
Arginine--tRNA ligase, cytoplasmic	RARS	1.4	7	10
FACT complex subunit SPT16	SUPT16H	1.4	4	8
ATP-dependent RNA helicase DDX54	DDX54	1.4	3	7
Bcl-2-associated transcription factor 1	BCLAF1	1.4	3	5
RNA-binding protein 28	RBM28	1.4	2	5
Methionine--tRNA ligase, cytoplasmic	MARS	1.4	4	5
RuvB-like 2	RUVBL2	1.4	3	5
Peptidyl-prolyl cis-trans isomerase A	PPIA	1.4	2	3
Activating signal cointegrator 1 complex subunit 3	ASCC3	1.4	1	4
26S proteasome non-ATPase regulatory subunit 3	PSMD3	1.4	2	3
Spectrin alpha chain, non-erythrocytic 1	SPTAN1	1.3	9	21
Poly [ADP-ribose] polymerase 1	PARP1	1.3	4	9
Pre-mRNA-processing-splicing factor 8	PRPF8	1.3	7	8
Heat shock 70 kDa protein 1B	HSPA1B	1.3	8	10
4F2 cell-surface antigen heavy chain	SLC3A2	1.3	6	9
ATP synthase subunit beta, mitochondrial	ATP5F1B	1.3	6	9
Ribosomal L1 domain-containing protein 1	RSL1D1	1.3	5	7
Cullin-associated NEDD8-dissociated protein 1	CAND1	1.3	5	7
Polyadenylate-binding protein 1	PABPC1	1.3	2	6
eIF-2-alpha kinase activator GCN1	GCN1	1.3	4	5
Exportin-2	CSE1L	1.3	3	4
Mitotic interactor and substrate of PLK1	MISP	1.3	2	3
Synaptic functional regulator FMR1	FMR1	1.3	2	4
SRSF protein kinase 1	SRPK1	1.3	2	4
Protein FAM98A	FAM98A	1.3	1	3
Phosphoglycerate kinase 1	PGK1	1.3	2	3
Plasma membrane calcium-transporting ATPase 1	ATP2B1	1.3	1	4
Protein PRRC2C	PRRC2C	1.3	1	3
Vimentin	VIM	1.2	11	13
Spectrin alpha chain, non-erythrocytic 1	SPTAN1	1.2	10	21
40S ribosomal protein S26	RPS26	1.2	3	3
FACT complex subunit SSRP1	SSRP1	1.2	4	7
Protein flightless-1 homolog	FLII	1.2	0	5
Plasminogen activator inhibitor 1 RNA-binding protein	SERBP1	1.2	3	7
U5 small nuclear ribonucleoprotein 200 kDa helicase	SNRNP200	1.2	5	6
Heat shock protein beta-1	HSPB1	1.2	4	7
Matrin-3	MATR3	1.2	2	3
Guanine nucleotide-binding protein-like 3	GNL3	1.2	3	5
Probable ATP-dependent RNA helicase DDX23	DDX23	1.2	2	3
Nucleosome assembly protein 1-like 1	NAP1L1	1.2	3	4
Protein LYRIC	MTDH	1.2	2	4
DNA topoisomerase 2-beta	TOP2B	1.2	4	6
Heterogeneous nuclear ribonucleoprotein L	HNRNPL	1.2	1	4
DNA-dependent protein kinase catalytic subunit	PRKDC	1.1	35	46
Heat shock cognate 71 kDa protein	HSPA8	1.1	20	22
ATP-dependent RNA helicase A	DHX9	1.1	15	22
Myosin phosphatase Rho-interacting protein	MPRIP	1.1	0	13
U2 snRNP auxiliary factor large subunit	U2AF2	1.1	5	7
ATP synthase subunit alpha, mitochondrial	ATP5F1A	1.1	6	6
Myb-binding protein 1A	MYBBP1A	1.1	5	6
Nucleolar transcription factor 1	UBTF	1.1	4	6
Pre-mRNA-splicing factor ATP-dependent RNA helicase	DHX15	1.1	3	6
Poly(rC)-binding protein 1	PCBP1	1.1	3	4
Mitochondrial import inner membrane translocase subunit TIM50	TIMM50	1.1	4	5
ATP-dependent RNA helicase DDX1	DDX1	1.1	3	6
RNA cytidine acetyltransferase	NAT10	1.1	3	6
Importin subunit alpha-1	KPNA2	1.1	4	4
Nuclear pore complex protein Nup205	NUP205	1.1	4	5
Cell growth-regulating nucleolar protein	LYAR	1.1	2	3
Spliceosome RNA helicase DDX39B	DDX39B	1.1	2	3
Ribosome biogenesis protein BRX1 homolog	BRIX1	1.1	2	3
Aspartate--tRNA ligase, cytoplasmic	DARS	1.1	4	4
Eukaryotic translation initiation factor 4 gamma 1	EIF4G1	1.1	2	3
Spermatogenesis-associated serine-rich protein 2	SPATS2	1.1	2	4
Heterogeneous nuclear ribonucleoprotein A3	HNRNPA3	1.1	2	3
Myosin-14 (Fragment)	MYH14	1	0	8
Keratin, type II cuticular Hb1	KRT81	1	6	6
Tubulin beta-3 chain	TUBB3	1	15	18
Cytoplasmic dynein 1 heavy chain 1	DYNC1H1	1	41	43
CAD protein	CAD	1	23	23
ADP/ATP translocase 3	SLC25A6	1	8	9
Glyceraldehyde-3-phosphate dehydrogenase	GAPDH	1	0	4
ATP-dependent RNA helicase DDX3X	DDX3X	1	12	14
60S ribosomal protein L13a (Fragment)	RPL13A	1	4	4
60S ribosomal protein L23a	RPL23A	1	5	6
C-1-tetrahydrofolate synthase, cytoplasmic	MTHFD1	1	10	12
Probable ATP-dependent RNA helicase DDX17	DDX17	1	11	14
Tryptophan--tRNA ligase, cytoplasmic	WARS	1	5	6
Phosphate carrier protein, mitochondrial	SLC25A3	1	5	5
Double-stranded RNA-binding protein Staufen homolog 1	STAU1	1	4	7
Double-stranded RNA-binding protein Staufen homolog 1	STAU1	1	0	5
pre-rRNA processing protein FTSJ3	FTSJ3	1	4	6
Splicing factor 3B subunit 3	SF3B3	1	6	5
Ataxin-2-like protein	ATXN2L	1	3	5
SPATS2-like protein (Fragment)	SPATS2L	1	1	3
Serine/arginine-rich-splicing factor 1	SRSF1	1	4	4
Antigen peptide transporter 1	TAP1	1	4	6
ATP-dependent RNA helicase DHX30	DHX30	1	3	6
116 kDa U5 small nuclear ribonucleoprotein component	EFTUD2	1	4	4
Complement component 1 Q subcomponent-binding protein, mitochondrial	C1QBP	1	2	4
Leucine-rich repeat-containing protein 59	LRRC59	1	3	3
RNA-binding protein 25	RBM25	1	3	3
Cyclin-dependent kinase 3	CDK3	1	0	0
Tubulin beta-6 chain	TUBB6	1	12	15
mRNA turnover protein 4 homolog	MRTO4	1	2	3
Interleukin enhancer-binding factor 3	ILF3	1	1	3
aFold change in normalized weighted spectra in cWT ISG15 versus cISG15-AA in average of 3 replicates
bColumns represent total unique peptide averaged over 3 replicates
Duplicate entries are a consequence of protein clustering in Scaffold software used for MS data analysis
